# Supplementary material for: Phylogeography and Domestication of Chinese Swamp Buffalo
Source: PLoS One. 2013 Feb 20;8(2):e56552. doi: 10.1371/journal.pone.0056552 (PMC3577850; doi:10.1371/journal.pone.0056552)
Supplement: Table S1 — Swamp buffalo D-Loop sequences retrieve from NCBI database. (XLSX) [file pone.0056552.s002.xlsx]

## Sheet: Table S1 Sample infromation
mtDNA sequences from NCBI database with breed information						Buffalo samples information in this study
Accession No.	Sequence length(bp)	Type	Country	Breeds/Populations		Breeds	Total	NCBI	This study
DQ364173.1	926	swamp	China	Binhu		Haizi	25	5	20
DQ364171.1	925	swamp	China	Binhu		Shanqu	5	5	0
DQ364174.1	926	swamp	China	Binhu		Dongliu	23	10	13
DQ364172.1	926	swamp	China	Binhu		Wenzhou	30	30	0
DQ364170.1	926	swamp	China	Binhu		Fu’an	22	22	0
EF597643.1	926	swamp	China	Binhu		Xinglong	35	35	0
EF597644.1	926	swamp	China	Binhu		Hanzhong	27	11	16
EF597645.1	926	swamp	China	Binhu		Xinyang	29	29	0
EF597646.1	926	swamp	China	Binhu		Binhu	12	11	1
EF597647.1	926	swamp	China	Binhu		Jianghan	36	10	26
DQ658051.1	920	swamp	China	Binhu		Enshi	20	5	15
EF053539.1	940	swamp	China	Dechang		Xiajiang	15	5	10
EF053537.1	942	swamp	China	Dechang		Xinfeng	5	5	0
EF053535.1	941	swamp	China	Dechang		Fuling	27	5	22
EF053542.1	938	swamp	China	Dechang		Fuzhong	5	5	0
EF053540.1	941	swamp	China	Dechang		Guizhou	29	5	24
EF053538.1	942	swamp	China	Dechang		Dechang	12	12	0
EF053536.1	940	swamp	China	Dechang		Xilin	20	5	15
EF597573.1	928	swamp	China	Dechang		Diandongnan	29	5	24
EF597574.1	926	swamp	China	Dechang		Yanjin	5	5	0
EF597575.1	926	swamp	China	Dechang		Dehong	31	7	24
EF597576.1	926	swamp	China	Dechang		Guangxi	13	0	13
EF597577.1	926	swamp	China	Dechang		Guangxi (river)	16	0	16
EF053551.1	940	swamp	China	Dehong		Total	471	232	239
EF053550.1	942	swamp	China	Dehong
EF597588.1	926	swamp	China	Dehong
EF597589.1	926	swamp	China	Dehong
EF597590.1	926	swamp	China	Dehong
EF597591.1	926	swamp	China	Dehong
EF597592.1	926	swamp	China	Dehong
EF597583.1	926	swamp	China	Diandongnan
EF597584.1	926	swamp	China	Diandongnan
EF597585.1	926	swamp	China	Diandongnan
EF597586.1	926	swamp	China	Diandongnan
EF597587.1	926	swamp	China	Diandongnan
EF053533.1	942	swamp	China	Dongliu
EF053531.1	942	swamp	China	Dongliu
EF053552.1	938	swamp	China	Dongliu
EF053534.1	941	swamp	China	Dongliu
EF053532.1	941	swamp	China	Dongliu
EF597618.1	926	swamp	China	Dongliu
EF597619.1	926	swamp	China	Dongliu
EF597620.1	926	swamp	China	Dongliu
EF597621.1	926	swamp	China	Dongliu
EF597622.1	926	swamp	China	Dongliu
EF597638.1	926	swamp	China	Enshi
EF597639.1	926	swamp	China	Enshi
EF597640.1	926	swamp	China	Enshi
EF597641.1	926	swamp	China	Enshi
EF597642.1	926	swamp	China	Enshi
DQ658066.1	927	swamp	China	Fu'an
DQ658064.1	923	swamp	China	Fu'an
DQ658062.1	924	swamp	China	Fu'an
DQ658060.1	923	swamp	China	Fu'an
DQ658058.1	924	swamp	China	Fu'an
DQ658056.1	923	swamp	China	Fu'an
DQ658065.1	925	swamp	China	Fu'an
DQ658063.1	925	swamp	China	Fu'an
DQ658061.1	922	swamp	China	Fu'an
DQ658059.1	923	swamp	China	Fu'an
DQ658057.1	925	swamp	China	Fu'an
DQ658055.1	924	swamp	China	Fu'an
DQ364179.1	926	swamp	China	Fu'an
DQ364177.1	926	swamp	China	Fu'an
DQ364175.1	926	swamp	China	Fu'an
DQ364178.1	926	swamp	China	Fu'an
DQ364176.1	926	swamp	China	Fu'an
EF597648.1	926	swamp	China	Fu'an
EF597649.1	926	swamp	China	Fu'an
EF597650.1	926	swamp	China	Fu'an
EF597651.1	926	swamp	China	Fu'an
EF597652.1	926	swamp	China	Fu'an
EF053547.1	941	swamp	China	Fuling
EF053543.1	941	swamp	China	Fuling
EF053541.1	940	swamp	China	Fuling
EF053546.1	941	swamp	China	Fuling
EF053544.1	941	swamp	China	Fuling
EF597603.1	926	swamp	China	Fuzhong
EF597604.1	926	swamp	China	Fuzhong
EF597605.1	926	swamp	China	Fuzhong
EF597606.1	926	swamp	China	Fuzhong
EF597607.1	926	swamp	China	Fuzhong
EF597593.1	926	swamp	China	Guizhou
EF597594.1	926	swamp	China	Guizhou
EF597595.1	926	swamp	China	Guizhou
EF597596.1	926	swamp	China	Guizhou
EF597597.1	926	swamp	China	Guizhou
EF597608.1	926	swamp	China	Haizi
EF597609.1	926	swamp	China	Haizi
EF597610.1	926	swamp	China	Haizi
EF597611.1	926	swamp	China	Haizi
EF597612.1	926	swamp	China	Haizi
DQ658052.1	926	swamp	China	Hanzhong
DQ364189.1	926	swamp	China	Hanzhong
DQ364187.1	926	swamp	China	Hanzhong
DQ364185.1	927	swamp	China	Hanzhong
DQ364188.1	926	swamp	China	Hanzhong
DQ364186.1	926	swamp	China	Hanzhong
EF597658.1	926	swamp	China	Hanzhong
EF597659.1	926	swamp	China	Hanzhong
EF597660.1	926	swamp	China	Hanzhong
EF597661.1	926	swamp	China	Hanzhong
EF597662.1	926	swamp	China	Hanzhong
EF053549.1	942	swamp	China	Jianghan
EF053545.1	939	swamp	China	Jianghan
EF053548.1	941	swamp	China	Jianghan
DQ658054.1	925	swamp	China	Jianghan
DQ658053.1	923	swamp	China	Jianghan
EF597633.1	926	swamp	China	Jianghan
EF597634.1	926	swamp	China	Jianghan
EF597635.1	926	swamp	China	Jianghan
EF597636.1	926	swamp	China	Jianghan
EF597637.1	926	swamp	China	Jianghan
EF597613.1	926	swamp	China	Shanqu
EF597614.1	926	swamp	China	Shanqu
EF597615.1	926	swamp	China	Shanqu
EF597616.1	926	swamp	China	Shanqu
EF597617.1	926	swamp	China	Shanqu
DQ658090.1	925	swamp	China	Wenzhou
DQ658088.1	923	swamp	China	Wenzhou
DQ658086.1	926	swamp	China	Wenzhou
DQ658084.1	925	swamp	China	Wenzhou
DQ658082.1	925	swamp	China	Wenzhou
DQ658080.1	926	swamp	China	Wenzhou
DQ658078.1	926	swamp	China	Wenzhou
DQ658076.1	923	swamp	China	Wenzhou
DQ658074.1	927	swamp	China	Wenzhou
DQ658072.1	925	swamp	China	Wenzhou
DQ658070.1	925	swamp	China	Wenzhou
DQ658068.1	925	swamp	China	Wenzhou
DQ658091.1	924	swamp	China	Wenzhou
DQ658089.1	925	swamp	China	Wenzhou
DQ658087.1	924	swamp	China	Wenzhou
DQ658085.1	924	swamp	China	Wenzhou
DQ658083.1	923	swamp	China	Wenzhou
DQ658081.1	926	swamp	China	Wenzhou
DQ658079.1	926	swamp	China	Wenzhou
DQ658077.1	923	swamp	China	Wenzhou
DQ658075.1	923	swamp	China	Wenzhou
DQ658073.1	925	swamp	China	Wenzhou
DQ658071.1	926	swamp	China	Wenzhou
DQ658069.1	922	swamp	China	Wenzhou
DQ658067.1	925	swamp	China	Wenzhou
DQ364163.1	926	swamp	China	Wenzhou
DQ364161.1	926	swamp	China	Wenzhou
DQ364164.1	927	swamp	China	Wenzhou
DQ364162.1	926	swamp	China	Wenzhou
DQ364160.1	926	swamp	China	Wenzhou
EF597628.1	926	swamp	China	Xiajiang
EF597629.1	926	swamp	China	Xiajiang
EF597630.1	926	swamp	China	Xiajiang
EF597631.1	926	swamp	China	Xiajiang
EF597632.1	926	swamp	China	Xiajiang
EF597598.1	926	swamp	China	Xilin
EF597599.1	926	swamp	China	Xilin
EF597600.1	926	swamp	China	Xilin
EF597601.1	926	swamp	China	Xilin
EF597602.1	926	swamp	China	Xilin
EF597623.1	926	swamp	China	Xinfeng
EF597624.1	926	swamp	China	Xinfeng
EF597625.1	926	swamp	China	Xinfeng
EF597626.1	926	swamp	China	Xinfeng
EF597627.1	926	swamp	China	Xinfeng
DQ658138.1	926	swamp	China	Xinlong
DQ658136.1	925	swamp	China	Xinlong
DQ658134.1	921	swamp	China	Xinlong
DQ658132.1	931	swamp	China	Xinlong
DQ658130.1	924	swamp	China	Xinlong
DQ658128.1	923	swamp	China	Xinlong
DQ658126.1	926	swamp	China	Xinlong
DQ658124.1	926	swamp	China	Xinlong
DQ658122.1	925	swamp	China	Xinlong
DQ658120.1	925	swamp	China	Xinlong
DQ658118.1	925	swamp	China	Xinlong
DQ658116.1	930	swamp	China	Xinlong
DQ658139.1	926	swamp	China	Xinlong
DQ658137.1	924	swamp	China	Xinlong
DQ658135.1	926	swamp	China	Xinlong
DQ658133.1	926	swamp	China	Xinlong
DQ658131.1	924	swamp	China	Xinlong
DQ658129.1	925	swamp	China	Xinlong
DQ658127.1	927	swamp	China	Xinlong
DQ658125.1	925	swamp	China	Xinlong
DQ658123.1	926	swamp	China	Xinlong
DQ658121.1	926	swamp	China	Xinlong
DQ658119.1	926	swamp	China	Xinlong
DQ658117.1	926	swamp	China	Xinlong
DQ364183.1	926	swamp	China	Xinlong
DQ364181.1	926	swamp	China	Xinlong
DQ364184.1	926	swamp	China	Xinlong
DQ364182.1	926	swamp	China	Xinlong
DQ364180.1	926	swamp	China	Xinlong
EF597653.1	926	swamp	China	Xinlong
EF597654.1	926	swamp	China	Xinlong
EF597655.1	926	swamp	China	Xinlong
EF597656.1	926	swamp	China	Xinlong
EF597657.1	926	swamp	China	Xinlong
AY702618.1	910	swamp	China	Xinlong
DQ658114.1	925	swamp	China	Xinyang
DQ658112.1	924	swamp	China	Xinyang
DQ658110.1	925	swamp	China	Xinyang
DQ658108.1	924	swamp	China	Xinyang
DQ658106.1	924	swamp	China	Xinyang
DQ658104.1	924	swamp	China	Xinyang
DQ658102.1	924	swamp	China	Xinyang
DQ658100.1	925	swamp	China	Xinyang
DQ658098.1	926	swamp	China	Xinyang
DQ658096.1	925	swamp	China	Xinyang
DQ658094.1	924	swamp	China	Xinyang
DQ658092.1	926	swamp	China	Xinyang
DQ658115.1	923	swamp	China	Xinyang
DQ658113.1	926	swamp	China	Xinyang
DQ658111.1	925	swamp	China	Xinyang
DQ658109.1	922	swamp	China	Xinyang
DQ658107.1	925	swamp	China	Xinyang
DQ658105.1	925	swamp	China	Xinyang
DQ658103.1	924	swamp	China	Xinyang
DQ658101.1	926	swamp	China	Xinyang
DQ658099.1	925	swamp	China	Xinyang
DQ658097.1	926	swamp	China	Xinyang
DQ658095.1	923	swamp	China	Xinyang
DQ658093.1	923	swamp	China	Xinyang
DQ364169.1	926	swamp	China	Xinyang
DQ364167.1	926	swamp	China	Xinyang
DQ364165.1	926	swamp	China	Xinyang
DQ364168.1	926	swamp	China	Xinyang
DQ364166.1	926	swamp	China	Xinyang
EF597578.1	926	swamp	China	Yanji
EF597579.1	926	swamp	China	Yanji
EF597580.1	926	swamp	China	Yanji
EF597581.1	926	swamp	China	Yanji
EF597582.1	926	swamp	China	Yanji
AY195599.1	924	swamp	Italy/Brazil	Carabao
AY195597.1	926	swamp	Italy/Brazil	Carabao
AY195598.1	926	swamp	Italy/Brazil	Carabao
AY195596.1	927	swamp	Italy/Brazil	Carabao
AF197223.1	961	swamp	Italy/Brazil	Carabao
AF197221.1	962	swamp	Italy/Brazil	Carabao
AF197219.1	941	swamp	Italy/Brazil	Carabao
AF197222.1	962	swamp	Italy/Brazil	Carabao
AF197220.1	940	swamp	Italy/Brazil	Carabao
AF197218.1	939	swamp	Italy/Brazil	Carabao
FJ873683.1	497	swamp	Philippines	Philippine carabao
FJ873681.1	495	swamp	Philippines	Philippine carabao
FJ873679.1	495	swamp	Philippines	Philippine carabao
FJ873677.1	496	swamp	Philippines	Philippine carabao
FJ873682.1	494	swamp	Philippines	Philippine carabao
FJ873680.1	495	swamp	Philippines	Philippine carabao
FJ873678.1	496	swamp	Philippines	Philippine carabao
FJ873676.1	495	swamp	Philippines	Philippine carabao
DQ995712.1	842	swamp	Thailand	_
DQ995710.1	853	swamp	Thailand	_
DQ995708.1	853	swamp	Thailand	_
DQ995711.1	853	swamp	Thailand	_
DQ995709.1	853	swamp	Thailand	_
